# Supplementary material for: Progressing the development of a food literacy questionnaire using cognitive interviews
Source: Public Health Nutr. 2021 Nov 8;25(7):1968–78. doi: 10.1017/S1368980021004560 (PMC9991617; doi:10.1017/S1368980021004560)
Supplement: Supplementary file 1 [file S1368980021004560sup.zip]

Archive with 2 entries (2 files):
- S1368980021004560sup001.docx
- S1368980021004560sup002.docx
